# Supplementary material for: Differential NF2 Gene Status in Sporadic Vestibular Schwannomas and its Prognostic Impact on Tumour Growth Patterns
Source: Sci Rep. 2017 Jul 14;7:5470. doi: 10.1038/s41598-017-05769-0 (PMC5511254; doi:10.1038/s41598-017-05769-0)
Supplement: Supplementary file 2 — Supplementary Table S1 [file 41598_2017_5769_MOESM2_ESM.xlsx]

## Sheet: Table S1
NF2 Gene Status in Sporadic Vestibular Schwannomas and its Prognostic Impact on Tumor Growth Patterns
Hongsai Chen, Xue Lu, Hantao Wang, Zhaoyan Wang and Hao Wu
Correspondence: Zhaoyan Wang (wzyent@126.com ) & Hao Wu (wuhao622@sina.cn)
Supplementary Table S1. The clinical and genetic characteristics of different age groups of vestibular schwannoma
Young group (n=38)
No.	Gender	Location	Age at diagnosis	Age at onset of initial symptom	Size(mm)	Solid or Cystic	Symptom Duration (years)	First hit	Second hit
T1	F	L	29	27.5	20	N	1.5	c.169 C>T,nonsese	LOH
T15	M	R	25	24.3	40	N	0.7	c.954DelT,framshift	LOH
T18	F	R	24	23.7	30	N	0.3	none	none
T32	M	L	22	21.5	40	Y	0.5	c.399_447+11 del60bp,splice donor site	LOH
T36	M	R	28	26	55	Y	2	none	LOH
T38	F	L	29	28.9	30	N	0.1	none	none
T43	M	L	23	22	20	N	1	c.448-1G>A,splice acceptor site	LOH
T45	M	L	29	28.5	25	N	0.5	none	LOH
T49	F	L	24	23.9	20	N	0.1	none	none
T53	M	R	24	21	55	Y	3	c.781delA, frameshift	LOH
T65	M	L	28	26	45	Y	2	none	none
T67	M	L	27	25	35	N	2	c.1160_1166del7bp,frameshift	none
T69	M	L	29	28.67	30	N	0.33	c.803delA,frameshift	c.139delGACCTCTinsC ,in-frame deletion
T76	M	L	28	27.9	30	N	0.1	c.358_363+21del27bp,splice donor site	LOH
T96	F	R	22	21.7	40	N	0.3	c.272delC, frameshift	LOH
T124	F	L	28	27	30	N	1	c.1021C>T,nonsense	LOH
T125	M	R	29	24	20	N	5	c.367-23_367-1del23bp,splice acceptor site	none
T132	F	R	23	21	45	Y	2	none	none
T134	F	R	16	15.5	35	Y	0.5	none	none
T238	F	R	29	27	30	N	2	E6 deletion	LOH
T153	M	R	23	20	36	Y	3	c.42_61del20bp,framshift	LOH
T156	M	L	24	23.5	30	N	0.5	c.770delC, framshift	LOH
T158	M	L	15	12	27	N	3	none	none
T168	F	R	25	11	15	N	14	c.499delG, frameshift	none
T186	M	L	8	7.7	40	N	0.3	c.1192 delC, frameshift	c.448-29_450 del32bp,splice acceptor site
T197	F	L	29	27	30	N	2	none	none
T205	M	L	26	21	55	Y	5	c.447_447+4delGGTAGinsAAGTGA,	none
T12	F	R	22	21.5	70	N	0.5	none	none
T228	M	R	17	16.25	68	Y	0.75	c.179delG,frameshift	LOH
T237	M	L	21	20	20	N	1	c.511A>T, nonsense	LOH
T247	F	R	26	25.7	35	N	0.3	c.1366C>T,nonsese	LOH
T249	F	R	27	26.7	40	Y	0.3	c.1003delG, frameshift	none
T263	M	R	14	13	20	N	1	c.1021C>T，nonsense	LOH
T274	F	L	23	22.8	35	N	0.2	c.425_428 delCTT,inframe-deletion	none
T292	F	L	26	19	40	N	7	c.1220_1247del 28bp,frameshift	LOH
T295	F	L	19	16	20	N	3	c.94_98 delGAGAT framshift	c.586 C>T nonsense
T300	M	R	29	28.8	35	N	0.2	c.1341-1 A>G,splice acceptor site	none
T328	F	L	27	26.7	15	N	0.3	none	none
Elderly group (n=53)
No.	Gender	Location	Age at diagnosis	Age at onset of initial symptom	Size(mm)	Solid or Cystic	Symptom Duration (years)	First hit	Second hit
T9	M	R	65	63	30	Y	2	none	none
T13	F	L	62	57	40	Y	5	none	none
T20	F	L	61	51	35	N	10	c.1357C>T,nonsense	LOH
T26	M	L	63	43	15	N	20	none	none
T27	M	R	65	61	20	N	4	c.1080delG ,framshift	LOH
T34	M	R	62	57	18	Y	5	none	none
T35	M	L	65	55	47	N	10	c.350 T>A, nonsese	none
T48	F	L	63	62.5	15	N	0.5	none	none
T52	M	R	62	56	20	N	6	none	none
T55	M	R	64	62	35	Y	2	none	none
T58	F	L	65	64	10	N	1	c.241-8_242del10bp,splice acceptor site	none
T60	F	R	63	62.5	35	Y	0.5	c.564delT ,framshift	none
T63	M	L	64	63.9	30	N	0.1	c.1188delA,framshift	none
T78	F	R	63	62	25	Y	1	none	none
T86	M	R	62	57	15	Y	5	c.770delC,framshift	none
T91	M	R	62	42	35	Y	20	none	none
T93	M	R	68	66	30	N	2	c.114G>A,silent	LOH
T95	F	L	62	61	15	N	1	none	none
T105	M	R	63	60.5	30	Y	2.5	none	LOH
T108	F	R	69	68	25	N	1	none	none
T110	M	L	71	61	35	N	10	none	none
T118	F	R	65	62	20	Y	3	c.1216G>T,nonsese	LOH
T122	F	R	73	65	45	N	8	c.301delT,framshift	none
T128	F	L	74	64	8	N	10	none	none
T137	F	R	62	57	21	Y	5	none	none
T143	M	R	65	55	30	N	10	c.31_34 del TTCA,framshift	LOH
T154	F	L	80	77	18	N	3	none	none
T160	F	L	61	60.5	15	N	0.5	c.795insATCTC	none
T170	M	L	66	65.7	40	Y	0.3	none	none
T174	F	L	61	60.5	10	N	0.5	E2 deletion	none
T188	M	L	66	65	30	Y	1	c.1258 G>T,nonsense	none
T191	F	L	63	62.9	21	Y	0.1	c.272delC,frameshift	c.1396 C>T nonsense
T199	M	L	66	62	10	N	4	c.420delC, framshift	none
T202	M	R	63	62.5	12	N	0.5	none	none
T212	F	R	68	66	15	N	2	c.1192 delC frameshift	c.448-29_450 del32bp splice acceptor site
T215	F	L	62	61	20	N	1	c.448-2 G>C,splice acceptor site	none
T218	F	L	62	58	16	Y	4	none	none
T221	M	R	62	42	31	N	20	c.179delG	none
T222	M	R	61	57	30	Y	4	none	none
T224	F	R	71	66	19	N	5	c.43A>T nonsense	LOH
T225	F	L	70	50	30	Y	20	none	none
T218	M	L	61	60	15	N	1	c.1341-2 A>G,splice acceptor site	none
T239	F	R	62	60	21	Y	2	c.592C>T,nonsense	LOH
T245	M	R	63	58	14	N	5	c.801_810+76 del86bp,splice donor site	none
T255	F	L	63	62	12	N	1	c.889 C>T, missense	none
T260	F	R	66	65.8	20	N	0.2	none	none
T270	F	L	60	59.8	15	N	0.2	none	none
T277	F	R	70	69.8	25	Y	0.2	c.737delC, framshift	none
T290	M	R	66	64	20	N	2	c.894 G>T missense	c.1033 A>G missense
T301	F	L	64	59	25	N	5	none	none
T302	M	R	66	65.5	35	N	0.5	c.496 G>T,nonsense	LOH
T306	F	R	62	60	25	N	2	c.1640delA,framshift	none
T327	M	L	63	59	25	N	4	none	none
Middle-age group (n=191)
No.	Gender	Location	Age at diagnosis	Age at onset of initial symptom	Size(mm)	Solid or Cystic	Symptom Duration (years)
T2	M	L	57	53	25	N	4
T3	F	R	35	34.5	13	N	0.5
T4	F	R	59	53	45	N	6
T5	F	L	50	49.67	10	N	0.33
T7	M	R	56	46	45	N	10
T8	F	R	45	39	35	N	6
T10	F	L	45	43	28	Y	2
T11	M	R	34	32	25	N	2
T14	M	R	60	59.8	21	Y	0.2
T16	M	R	41	40.8	40	Y	0.2
T17	F	L	57	55	45	N	2
T21	M	L	55	54.8	40	Y	0.2
T22	F	R	42	37	15	N	5
T23	M	R	42	40	40	N	2
T25	F	R	43	42	22	N	1
T28	F	L	49	31	20	N	18
T29	M	R	31	28	15	N	3
T30	M	L	44	43.5	20	N	0.5
T31	F	R	55	51	20	N	4
T37	F	L	51	48	30	N	3
T41	M	R	48	44	15	N	4
T44	M	L	39	38.7	30	N	0.3
T46	F	L	42	36	23	N	6
T47	F	R	48	39	35	Y	9
T50	F	R	37	36.9	35	Y	0.1
T51	F	L	53	48	35	N	5
T54	M	R	31	29	21	N	2
T56	M	R	49	48.5	23	Y	0.5
T59	F	R	55	52	45	Y	3
T61	M	R	41	41	35	N
T62	M	L	40	35	45	N	5
T66	F	L	41	37	18	N	4
T68	F	L	42	41	30	N	1
T71	M	L	51	50.8	35	Y	0.2
T72	F	R	42	41.5	35	N	0.5
T73	M	L	56	55	38	Y	1
T74	M	R	53	52	30	N	1
T77	M	L	58	54	20	N	4
T79	F	R	57	55	25	N	2
T80	M	R	34	31	20	N	3
T81	F	R	45	44	45	Y	1
T84	F	L	57	53	20	N	4
T85	M	L	35	32.5	50	Y	2.5
T88	M	R	50	45	30	N	5
T89	F	R	42	41.5	15	N	0.5
T90	M	L	40	30	35	N	10
T94	F	R	44	32	20	N	12
T97	F	L	53	49	31	Y	4
T98	F	R	58	57	20	N	1
T100	M	R	47	46	10	N	1
T101	F	R	47	44	18	N	3
T102	M	R	52	50	20	N	2
T103	M	R	40	39	19	N	1
T107	M	R	56	54	15	N	2
T109	M	R	32	31.5	38	Y	0.5
T112	F	R	44	34	35	N	10
T114	F	L	52	51.5	30	Y	0.5
T115	F	R	33	29	40	Y	4
T116	M	L	53	52.2	55	Y	0.8
T117	F	L	39	38	10	N	1
T119	F	R	59	52	25	N	7
T121	F	L	49	46	40	N	3
T123	M	L	35	33	25	N	2
T126	F	R	44	40	20	N	4
T127	F	L	42	41.5	38	Y	0.5
T129	M	R	47	46.9	30	N	0.1
T130	F	L	52	51.3	23	Y	0.7
T131	F	R	51	50.9	20	N	0.1
T133	F	R	54	53	20	N	1
T135	M	L	58	56	15	N	2
T136	M	L	56	55.9	36	N	0.1
T138	F	R	49	48	16	N	1
T139	M	R	56	55.9	12	N	0.1
T140	M	L	58	54	30	Y	4
T141	F	R	43	41	45	Y	2
T142	F	L	58	57.2	30	Y	0.8
T144	F	R	40	36	13	N	4
T146	M	R	49	45	30	N	4
T147	F	L	46	44.5	30	N	1.5
T148	M	L	50	47.5	28	Y	2.5
T149	F	L	44	42	30	N	2
T150	M	L	58	38	31	N	20
T151	F	R	41	39.5	40	N	1.5
T155	F	L	34	30.5	31	N	3.5
T157	M	R	44	40	19	N	4
T159	F	R	42	35	28	N	7
T161	M	R	46	45.5	18	N	0.5
T162	M	L	39	38.5	17	N	0.5
T163	F	R	57	53	15	N	4
T164	M	L	31	29	40	Y	2
T165	M	L	49	48	30	N	1
T166	F	R	54	52	22	N	2
T169	M	R	39	38.9	12	N	0.1
T171	F	R	59	44	30	N	15
T172	M	L	47	46	14	N	1
T173	F	R	40	39.8	11	Y	0.2
T175	F	L	48	47.8	22	N	0.2
T176	F	L	48	38	30	N	10
T177	M	L	46	45.5	11	N	0.5
T178	F	L	58	52	25	N	6
T180	F	L	58	53	26	Y	5
T181	F	R	58	53	20	Y	5
T182	M	R	39	19	11	N	20
T184	M	L	52	42	38	Y	10
T185	M	R	53	49	20	Y	4
T187	F	L	59	54	31	Y	5
T190	M	R	50	49.8	20	N	0.2
T192	F	R	42	41.75	39	N	0.25
T193	M	R	51	47	20	N	4
T194	F	L	53	51	50	N	2
T195	M	R	38	37.5	50	Y	0.5
T196	F	R	54	52	30	N	2
T198	M	R	40	30	40	Y	10
T200	F	L	32	31.3	35	N	0.7
T201	F	L	48	37.5	47	Y	10.5
T203	M	L	43	42.5	29	Y	0.5
T204	M	R	40	38.5	22	N	1.5
T206	F	L	47	41	30	N	6
T207	F	R	45	44	26	Y	1
T208	M	L	45	41	22	Y	4
T209	F	R	55	52	21	Y	3
T210	F	R	57	51	18	N	6
T211	M	R	31	30.7	35	Y	0.3
T213	M	L	34	23	21	N	11
T214	M	R	60	57	25	Y	3
T216	M	L	44	42	17	Y	2
T217	F	L	47	42	36	Y	5
T219	F	R	59	57	12	Y	2
T220	M	L	41	40	50	N	1
T223	M	R	47	45	25	Y	2
T226	F	R	59	58.2	21	Y	0.8
T227	M	L	43	38	22	Y	5
T229	F	L	39	38	28	Y	1
T230	M	L	51	50	19	N	1
T231	F	R	51	50.8	28	N	0.2
T232	F	L	46	45.33	32	N	0.67
T233	M	L	58	48	19	N	10
T234	F	R	51	49.5	23	N	1.5
T235	M	R	42	39	50	Y	3
T236	F	R	58	56	35	N	2
T240	F	L	41	40.9	24	N	0.1
T241	F	R	58	57	30	N	1
T242	M	L	45	44	10	N	1
T243	F	R	37	36	18	Y	1
T244	F	L	51	50.4	20	N	0.6
T246	M	L	32	29	37	Y	3
T248	F	L	47	46.8	19	Y	0.2
T250	M	R	40	39.9	25	Y	0.1
T251	F	R	55	53	13	N	2
T252	F	R	57	47	32	Y	10
T253	M	L	36	35.3	32	N	0.7
T254	F	L	53	51	15	N	2
T256	F	L	41	40.5	20	N	0.5
T257	F	R	50	49.9	12	N	0.1
T258	M	R	54	51	17	N	3
T259	F	L	59	58.7	19	N	0.3
T261	F	R	50	49.7	25	N	0.3
T262	M	R	46	43	20	N	3
T264	F	R	49	44	17	Y	5
T265	F	L	48	46	23	N	2
T266	F	L	52	51.7	35	N	0.3
T267	F	R	37	36.7	25	N	0.3
T268	M	L	44	42.5	23	N	1.5
T269	M	R	48	45	14	N	3
T271	F	L	58	38	23	N	20
T272	F	L	58	52	22	N	6
T273	F	R	53	50	19	N	3
T275	M	R	50	49.6	25	N	0.4
T278	F	L	46	6	13	N	40
T279	M	L	39	38.9	25	N	0.1
T280	M	R	43	42.7	31	N	0.3
T281	F	L	33	32.9	33	Y	0.1
T282	F	L	59	57	21	Y	2
T283	M	R	31	30.5	34	N	0.5
T284	M	L	44	44	20	Y
T285	F	L	52	42	35	N	10
T286	M	R	38	37.9	28	N	0.1
T287	F	L	49	48	14	N	1
T288	M	L	45	41	38	N	4
T289	M	R	33	32	16	N	1
T291	F	R	58	57.5	26	Y	0.5
T293	F	R	58	57	35	N	1
T294	F	L	43	41	11	N	2
T296	M	L	52	51.8	25	N	0.2
T297	F	R	35	29	20	N	6
T298	F	L	42	41.75	30	N	0.25
T299	M	R	42	41.8	11	N	0.2
T303	M	R	44	43.8	19	N	0.2
T305	F	L	52	51	12	N	1
T329	F	R	44	34	10	N	10
