# Supplementary material for: Differential NF2 Gene Status in Sporadic Vestibular Schwannomas and its Prognostic Impact on Tumour Growth Patterns
Source: Sci Rep. 2017 Jul 14;7:5470. doi: 10.1038/s41598-017-05769-0 (PMC5511254; doi:10.1038/s41598-017-05769-0)
Supplement: Supplementary file 3 — Supplementary Table S2 [file 41598_2017_5769_MOESM3_ESM.xlsx]

## Sheet: Sheet1
NF2 Gene Status in Sporadic Vestibular Schwannomas and its Prognostic Impact on Tumor Growth Patterns
Hongsai Chen, Xue Lu, Hantao Wang, Zhaoyan Wang and Hao Wu
Correspondence: Zhaoyan Wang (wzyent@126.com ) & Hao Wu (wuhao622@sina.cn)
Supplementary Table S2. The merlin expression of nerve/tumor tissues with differing NF2 gene status by Realtime-PCR
CONTROLS
	Ct Values	Ct Values			NF2/GAPDH（relative expression）	AVERAGE		AVERAGE（10 Nerves）	Each Nerve/average（10 Nerves）
	GAPDH Ct	NF2 Ct	∆CT(nf2 Ct- GAPDH Ct)	-∆CT	2-∆CT(nf2 /GAPDH)			0.0140549
Nerve1	20.8112	26.5037	5.69248	-5.69248	0.0193371
	20.7714	26.2673	5.49596	-5.49596	0.022159
	20.7349	27.1563	6.42132	-6.42132	0.0116678	0.0177213	0.0177213		1.14703
Nerve2	20.9934	27.2183	6.22496	-6.22496	0.0133691
	21.3818	27.2442	5.86238	-5.86238	0.0171889
	20.976	27.0689	6.09285	-6.09285	0.0146511	0.0150697	0.0150697		0.975399
Nerve3	22.1501	28.942	6.79187	-6.79187	0.00902493
	22.4396	28.0304	5.59081	-5.59081	0.0207491
	22.8574	28.0456	5.18815	-5.18815	0.0274291	0.0190677	0.0190677		1.23417
Nerve4	21.5987	28.0998	6.50103	-6.50103	0.0110407
	21.8227	28.1461	6.32336	-6.32336	0.0124876
	21.7886	28.1847	6.39606	-6.39606	0.0118739	0.0118007	0.0118007		0.763813
Nerve 5	21.2101	27.2589	6.04885	-6.04885	0.0151048
	21.1078	27.2699	6.16214	-6.16214	0.0139641
	21.3333	27.6238	6.29046	-6.29046	0.0127757	0.0139482	0.0139482		0.90281
Nerve 6	19.0348	26.2597	7.22486	-7.22486	0.00668499
	19.9331	26.8497	6.91658	-6.91658	0.00827757
	19.8362	25.9083	6.0721	-6.0721	0.0148633	0.00994196	0.00994196		0.643502
Nerve 7	20.8132	26.6891	5.87588	-5.87588	0.0170288
	19.931	26.9387	7.00765	-7.00765	0.00777119
	20.976	26.4432	5.46718	-5.46718	0.0226055	0.0158018	0.0158018		1.02279
Nerve 8	20.4448	26.8251	6.38032	-6.38032	0.0120042
	20.3289	26.8368	6.50785	-6.50785	0.0109886
	20.703	27.4201	6.7171	-6.7171	0.00950501	0.0108326	0.0108326		0.70115
Nerve 9	22.0362	28.6544	6.61824	-6.61824	0.0101791
	22.1841	28.5211	6.3371	-6.3371	0.0123693
	22.3611	28.3434	5.98224	-5.98224	0.0158186	0.012789	0.012789		0.827779
Nerve10	20.7831	27.0263	6.24328	-6.24328	0.0132004
	20.9684	27.1473	6.17885	-6.17885	0.0138032
	20.9258	27.1128	6.18698	-6.18698	0.0137257	0.0135764	0.0135764		0.878747
One-hit tumors
	Ct Values	Ct Values			NF2/GAPDH（relative expression）	AVERAGE			Each Tumor/average（10 Nerves）
	GAPDH Ct	NF2 Ct	∆CT(nf2 Ct- GAPDH Ct)	-∆CT	2-∆CT(nf2 /GAPDH)
Tumor1	19.8684	27.2182	7.34979	-7.34979	0.00613045
	19.9306	27.2405	7.30991	-7.30991	0.0063023
	19.7306	27.179	7.44834	-7.44834	0.00572567	0.00605281	0.00605281		0.391773
Tumor2	19.3958	26.6278	7.23197	-7.23197	0.00665211
	19.4279	26.7455	7.31767	-7.31767	0.00626845
	19.7372	26.4828	6.74559	-6.74559	0.00931912	0.00741323	0.00741323		0.479828
Tumor3	20.7831	27.8648	7.08172	-7.08172	0.00738227
	20.9684	27.9329	6.96452	-6.96452	0.00800702
	20.9258	27.7621	6.83637	-6.83637	0.00875081	0.0080467	0.0080467		0.52083
Tumor4	19.4448	26.4525	7.00769	-7.00769	0.00777099
	19.3289	26.9268	7.59791	-7.59791	0.00516179
	19.703	26.8634	7.16036	-7.16036	0.00699065	0.00664114	0.00664114		0.429854
Tumor 5	21.0364	28.8032	7.76675	-7.76675	0.00459172
	21.7439	28.9076	7.16368	-7.16368	0.00697459
	20.9593	28.5828	7.62358	-7.62358	0.00507076	0.00554569	0.00554569		0.35895
Tumor 6	20.7831	27.0263	6.24328	-6.24328	0.0132004
	20.9684	27.8473	6.87885	-6.87885	0.00849689
	20.9258	26.9128	5.98698	-5.98698	0.0157667	0.012488	0.012488		0.808296
Tumor 7	19.8684	27.2182	7.34979	-7.34979	0.00613045
	19.9306	27.2405	7.30991	-7.30991	0.0063023
	20.976	27.179	6.20296	-6.20296	0.0135745	0.00866908	0.00866908		0.561114
Tumor 8	21.6647	28.8324	7.16776	-7.16776	0.00695487
	21.0187	28.9426	7.92391	-7.92391	0.0041178
	21.4626	28.1679	6.70529	-6.70529	0.00958313	0.00688527	0.00688527		0.445655
Tumor 9	19.9537	27.5954	7.6417	-7.6417	0.00500748
	20.9539	27.534	6.58007	-6.58007	0.010452
	20.3516	27.2508	6.89912	-6.89912	0.00837832	0.00794595	0.00794595		0.514309
Tumor 10	19.2045	26.4161	7.21167	-7.21167	0.00674638
	19.8466	26.5017	6.65504	-6.65504	0.00992276
	19.8225	27.0262	7.20368	-7.20368	0.00678385	0.00781766	0.00781766		0.506005
Two-hits tumors
	Ct Values	Ct Values			NF2/GAPDH（relative expression）	AVERAGE			Each Tumor/average（10 Nerves）
	GAPDH Ct	NF2 Ct	∆CT(nf2 Ct- GAPDH Ct)	-∆CT	2-∆CT(nf2 /GAPDH)
Tumor1	19.863	27.9427	8.07963	-8.07963	0.00369649
	19.9924	27.926	7.93364	-7.93364	0.00409014
	19.4608	27.731	8.2702	-8.2702	0.00323909	0.00367524	0.00367524		0.237883
Tumor2	20.3863	32.4922	12.106	-12.106	0.000226849
	20.0905	32.1404	12.0499	-12.0499	0.000235838
	20.1604	32.7446	12.5842	-12.5842	0.000162851	0.000208513	0.000208513		0.0134962
Tumor3	20.1831	27.8648	7.68172	-7.68172	0.00487048
	20.0684	27.9329	7.86452	-7.86452	0.00429085
	19.9258	27.7621	7.83637	-7.83637	0.0043754	0.00451225	0.00451225		0.292059
Tumor4	19.1736	28.8763	9.70267	-9.70267	0.00120006
	19.2987	29.0525	9.75373	-9.75373	0.00115834
	19.2015	28.9591	9.75758	-9.75758	0.00115525	0.00117122	0.00117122		0.075808
Tumor 5	20.4448	29.4525	9.00769	-9.00769	0.00194275
	20.3289	29.9268	9.59791	-9.59791	0.00129045
	19.703	29.8634	10.1604	-10.1604	0.000873831	0.00136901	0.00136901		0.0886103
Tumor 6	19.6652	27.8666	8.20143	-8.20143	0.00339723
	19.6983	27.8972	8.19889	-8.19889	0.00340321
	19.8871	27.7335	7.84637	-7.84637	0.00434518	0.00371521	0.00371521		0.24047
Tumor 7	19.8866	28.0408	8.15417	-8.15417	0.00351036
	19.8279	28.951	9.12316	-9.12316	0.00179331
	19.0673	28.9261	9.85881	-9.85881	0.00107697	0.00212688	0.00212688		0.137664
Tumor 8	19.9071	30.7557	10.8486	-10.8486	0.000542324
	19.1401	30.4401	11.2999	-11.2999	0.000396626
	19.5506	30.8593	11.3087	-11.3087	0.000394221	0.00044439	0.00044439		0.0287636
Tumor 9	19.3958	27.5326	8.13672	-8.13672	0.00355305
	19.4279	28.4237	8.9958	-8.9958	0.00195882
	19.7372	27.2933	7.5561	-7.5561	0.00531358	0.00360849	0.00360849		0.233563
Tumor 10	20.0261	27.6358	7.60975	-7.60975	0.0051196
	20.0436	27.4158	7.37212	-7.37212	0.0060363
	20.0656	27.4153	7.3497	-7.3497	0.00613086	0.00576225	0.00576225		0.372967
