# Supplementary material for: Differential NF2 Gene Status in Sporadic Vestibular Schwannomas and its Prognostic Impact on Tumour Growth Patterns
Source: Sci Rep. 2017 Jul 14;7:5470. doi: 10.1038/s41598-017-05769-0 (PMC5511254; doi:10.1038/s41598-017-05769-0)
Supplement: Supplementary file 4 — Supplementary Table S3 [file 41598_2017_5769_MOESM4_ESM.xlsx]

## Sheet: Sheet1
NF2 Gene Status in Sporadic Vestibular Schwannomas and its Prognostic Impact on Tumor Growth Patterns
Hongsai Chen, Xue Lu, Hantao Wang, Zhaoyan Wang and Hao Wu
Correspondence: Zhaoyan Wang (wzyent@126.com ) & Hao Wu (wuhao622@sina.cn)
Supplementary Table S3. The cell proliferation of NF2 knockdowns by CCK-8 assay
	GFP(OD values) for 3 independent experiments			Average	OD values/Average(0h)
0h	0.41	0.39	0.42	0.406667	1	0.95122	1.02439
24h	0.58	0.6	0.61	0.596667	0.966667	1.46341	1.4878
48h	1.45	1.4	1.35	1.4	3.53659	3.41463	3.29268
72h	1.8	1.85	1.76	1.80333	4.39024	4.5122	4.29268
	Sh1(OD values) for 3 independent experiments
0h	0.44	0.39	0.43	0.42	1.04762	0.928571	1.02381
24h	0.78	0.79	0.71	0.76	1.85714	1.88095	1.69048
48h	1.93	1.88	1.67	1.82667	4.59524	4.47619	3.97619
72h	2.15	2.08	2.21	2.14667	5.11905	4.95238	5.2619
	Sh2(OD values) for 3 independent experiments
0h	0.46	0.41	0.42	0.43	1.06977	0.953488	0.976744
24h	0.63	0.73	0.68	0.68	1.46512	1.69767	1.5814
48h	1.82	1.92	1.62	1.78667	4.23256	4.46512	3.76744
72h	2.2	2.41	2.18	2.26333	5.11628	5.60465	5.06977
	Sh3(OD values) for 3 independent experiments
0h	0.39	0.47	0.45	0.436667	0.886364	1.06818	1.02273
24h	0.83	0.73	0.61	0.723333	1.88636	1.65909	1.38636
48h	1.73	1.85	1.52	1.7	3.93182	4.20455	3.45455
72h	2.18	2.06	2.23	2.15667	4.95455	4.68182	5.06818
